# Supplementary material for: TMS-Induced Modulation of EEG Functional Connectivity Is Affected by the E-Field Orientation
Source: Brain Sci. 2023 Feb 28;13(3):418. doi: 10.3390/brainsci13030418 (PMC10046030; doi:10.3390/brainsci13030418)
Supplement: Supplementary file 1 [file brainsci-13-00418-s001.zip]

Archive with 1 entries (1 files):
- brainsci-2223053-supplementary.pdf
